# Supplementary material for: Assessment of non-alcoholic fatty liver disease (NAFLD) severity with novel serum-based markers: A pilot study
Source: PLoS One. 2021 Nov 23;16(11):e0260313. doi: 10.1371/journal.pone.0260313 (PMC8610238; doi:10.1371/journal.pone.0260313)
Supplement: S2 File — (XLSX) [file pone.0260313.s006.xlsx]

## Sheet: Sheet1
SEX (0: F, 1: M)	Ethnicity	Consent for biobank	AGE	Height (m)	Weight (Kg)	BMI	Maximum weight ever(Kg)	WAIST CIRCUMFERENCE (cm)	ALCOHOL, u/wk	Alcohol excess ever	Notes to alcohol use	Smoking	Cigarettes/day	Years smoking	Packs/year	Coffee	Cups/day x years	Hypertension	Hyperlipidaemia	Diabetes	CVS history	Type of CVS events	Notes to CV event	Hepatic Decompensation	Decompensating events	OTHER COMORBIDITIES	Medications	Familial hx liver disease	Familiar hx DM II	Familiar hx CVD	Familiar hx tumors	Dyslipid.	ELF	AST-ALT ratio	APRI	FLI	Elastography	Probe used	FS value (kPa)	IQR	Percentage successful	CAP (dB/m)	Shear Wave elastography	Liver stiffness	Standar deviation	Median Liver stifness	Percentage of success	US performed	CT performed
1	0	1	69	1.68	122.6	43.4382		117	2	0		0				3		0	0	0	0			0		1. Hypothyroidism. 2. Diverticular disease with multiple episodes of diverticulitis, two of which required hospitalisation. 3. Colonoscopy 2012 showing diverticular disease. 4. Hysterectomy (1991). 5. Cholecystectomy (2004). 6. Right knee per replacement (2012).	Thyroxine 175 mcg	0	0	1	2		10.5	1.125	0.104433	60.2676	1	2	4.1	1.3	83	302	1	2.24	0.89	1.88	83	0	0
1		1	67	1.67	92.3	33.0955		112		0		0				3		1	1	1	0			0		GORD, diverticulosis	Atorvastatin, Bendrofluazide, Bisoprolol, Clopidogrel, Omeprazole (recently substituted with Lansoprazole), Ramipril and Metformin	0	0	0	0			0.723404	0.407723	16.738	1	2	7.4	1.1	100	335	1	11.7				1	0
1	0	1	48	1.57	102.6	41.6244	102.6	106	0.1	0		1			10	3		0	0	0	0			0		none	none	0	0	1	2			1.4375	0.262168		1	1	5.3	0.8	100		0					1	1
1	1	1	48	1.52	62.9	27.2247		104	0	0		0				3		0	0	0	0			0		NONE	NONE	0	0	0	0			0.90625	0.645161	1.27552	1	2	3.5	1.4	60		0					1	0
0	0	1	47	1.83	87	25.9787		98	12	0		1		stopped 16 y ago	15	3		0	0	0	0			0		None	None	0	2,3	0	0	0		0.586207	0.333366	3.93207	1	1	4.3	0.3	91	265	0					1	0
0	0	1	65	1.62	68.9	26.2536		96	0.01	0		1				3		1	1	1	1	1	2 IM (2005 and 2008)	0		. Depression, . Poliomyelitis at young age with surgery in 2005, using crutches since, . Back pain.	1. Aspirin 75 mg once daily. 2. Ramipril 2.5 mg once daily. 3. Solifenacin. 4. Atenolol 50 mg once daily. 5. Codeine 30 mg as required. 6. Simvastatin 20 mg once daily. 7. Mirtazapine 45 mg once daily. 8. Abilify 50 mg once daily	2	3	0	0		9.8	1.11538	0.573916		1	1	7.6	0.6	91		0					1	0
0	0	1	69	1.82	128.2	38.7031		137	15	0		1		stopped 30 y		3		1	1	0	0			0		Prostate cancer diagnosed 2005 for which he has had six operations at UCLH. September 2003, prolapsed discs C3 and C4 which were removed and has ongoing pain requiring high doses of Morphine. He has had two left knee replacements and sinus operation.	1. Amitriptyline 75 mg once daily. 2. Amlodipine 10 mg once daily. 3. Simvastatin 20 mg once daily. 4. Propranolol 40 mg bd. 5. Aspirin 75 mg once daily. 6. Gabapentin 600 mg tds.	0	0	2	1		11	0.727273	0.60015	110.651	1	2	6.1	0.4	77	372	1	4.2	1.3	4.16	77	1	0
1	0	1	60	1.65	74.7	27.438			4	0		0				3		0	0	0	0			0		1. Rheumatoid arthritis (diagnosed in 2005) - on Methotrexate since 2005. 2. Rheumatoid arthritis-associated myositis. 3. Hypothyroidism. 4. Syncope episode - 'Reveal' insertable cardiac monitor in-situ. 5. Appendicectomy. 6. Tonsillectomy. 7. Ovarian cysts. 8. Sphincter of Oddi dysfunction, treated with Botox injection and subsequently with sphincterotomy	1. Humira 40 mg subcutaneously every two weeks. 2. Methotrexate 7.5 mg once weekly. 3. Thyroxine 150 mcg once daily. 4. Folic Acid 5 mg once weekly.	0	1	1	0	4		0.8	0.324901	0.0141563	1	2	7.9	1.2	100		0					1	0
0	0	1	40	1.83	92	27.4717		100	5	0		0				3		0	1	0	0			0		nil	1. Simvastatin for last 7 years, stopped 3 months ago. 2. Ezetimibe for last 4 years, stopped 3 months ago.	0	1	0	0	2,4		0.517766	2.17902	12.0984	1	2	8.8	0.6	100	360	0					0	0
0	0	1	64	1.77	137	43.7295		140	40	1		0				3		1	0	0	1	5		0		1. Depression. 2. Acid reflux.								0.886364	1.36746	756.873	0						1	5.01	1.03	4.94	100	0	1
0	5	1	57	1.73	81.9	27.3648		100	5	0		0				3		1	0	1	0			0		nil	Amlodipine 10 mg OD, Metformin 1 g BD, Ramipril 1.25 mg OD	0	1,3	0	0			0.77027	0.905768	9.86184	1	2	18.8	3.6	100	304	1	28.77	4.77	28.05	100	1	1
1	3	1	49	1.63	65.1	24.5022		79.5	0	0		0				3		0	0	0	0			0		Asymptomatic gallstones; ovarian cancer (stage IIIC) treated with surgery in January 2014 followed by six cycles of chemotherapy (February-June 2013); post-surgical ileus requiring surgery in May 2013.	Cetirizine prn for allergy	0	0	0	0			0.550562	0.981767	4.45669	1	1	9.3	0.17	100		1	11.04	2.94	10.63	100	0	0
0	0	1	22	1.85	156.3	45.6684	158.8	141	1	0		0				3		0	0	0	0			0		NIL	NIL	0	2	0	0			0.58209	0.651847	437.987	1	2	4.9	0.3	100	370	1	6.85	1.62	7	100	1	0
0	0	1	46	1.85	122.3	35.7341		122	0			2	10			3		0	1	1	0			0		Asthma	1. Zopiclone 3.75 mg once daily. 2. Atorvastatin 20 mg once daily. 3. Amitriptyline 50 mg once daily	0	0	1	0	0		0.649635	1.09579	49.0522	1	2	5.6	0.5	100	375	1	4.95	0.85	4.61	100	1	0
1	0	1	71	1.5	99.2	44.0889		135	0	0		0				3		1	1	1	0			0	nb gastric ulcer	1. Previous gastric ulcer. 2. Obstructive sleep apnoea. 3. Osteoarthritis. 4. Bilateral carpal tunnel syndrome. 5. Osteoporosis. 6. Irritable bowel syndrome.	1. Losartan. 2. Metformin. 3. Sitagliptin. 4. Diltiazem. 5. Sucralfate. 6. Pro-D3. 7. Omega-3 fish oil.	0	0	1	0			0.68254	0.484999	271.695	1	2	17.5	4.2	77		1	10.9	2.8	9.93	100	1	0
1	5	1	61	1.55	65	27.0552		92		0		0				3		0	0	0	0			0		Depression, prev. cholecistectomy	1. Losartan 25 mg once daily. 2. Amitriptyline 10 mg once daily. 3. Citalopram 10 mg once daily. 4. Lansoprazole 15 mg. 5. Calcium. 6. Vitamin D	0	0	0	0			0.962963	0.399386	1.60801	1	1	6.9	0.9	91		1	4.27	1.42	4.64	100	0	1
1	0	1	67	1.57	61.2	24.8286		91	0			2	10			3		0	1	1	0			0		1. Hypothyroidism. 2. Asthma	1. Metformin sustained release 2 g once daily. 2. Gliclazide 40 g once daily. 3. Atorvastatin 40 mg once daily. 4. Montelukast 90 mg once daily. 5. Levothyroxine 125 mcg once daily. 6. Asthma inhalers.	0	3	3	0	0		0.62963	0.156236	4.27807	1	missing	4	0.3	100		1	3.55	0.78	3.55	83	1	1
1	0	1	71	1.63	69	25.9701		98	0	0		0				3		1	1	0	0			0			1. Amlodipine 5 mg once daily. 2. Bendroflumethiazide 2.5 mg once daily. 3. Levothyroxine 50 mcg/25 mcg alternate days. 4. Cyanocobalamin once daily.	0	0	0	0		10.7	0.967742	0.418936	2.42292	1	1	5.8	1.7	100	311	1	4.33	0.94	4.38	100	1	0
0	0	1	47	1.68	90	31.8878		103	5	0		0				3		1	0	0	0			0		Splenomegaly ndd	Lisinopril 5 mg OD	0	1	1	0			0.647059	0.584899	72.0707	1	1	6.9	0.7	100		1	6.61	0.81	6.72	77	1	rm
1	0	1	56	1.47	76.8	35.5407		105	37	0		1	20	stopped 4 y before		3		0	0	0	0			0		Hypothyroidism	Thyroxine 200 mcg once daily.	0	0	1	0		10.3	0.682927	0.342131		1	2	3.8	0.4	100		1	3.95	0.99	3.58	100	1	0
0	1	1	42	1.6	95.2	37.1875		111	5	0		1	13			3		0	0	0	0			0		NIL	NIL	0	0	0	0			0.581081	0.475033	12.0026	1	1	4.7	0.8	100	369	1	4.62	1.11	4.15	100	1	0
1	0	1	65	1.68	87.7	31.0728	90	108	0.1	0		0				3		0	1	0	0			0			1. Orlistat 120 mg tds. 2. Atorvastatin 20 mg once daily.	0	2	2	0		10.9	1.06667	0.426553	13.4484	1	2	3	0.2	80		1	3.38	0.86	3.19	83	1	0
0	1	1	34	1.82	114	34.4161		114	0	0		0				3		1	0	1	0			0		none	1. Metformin 1 g twice daily. 2. Amlodipine 10 mg once daily. 3. Sitagliptin 100 mg once daily.	0	1	0	0			0.526718	0.746915	41.7622	1	2	5.4	0.8	100		1	3.32	0.87	3.21	100	0	0
0	0	1	57	1.8	109	33.642		107	2	0		1			54	3		0	0	0	0			0		1. Barrett's oesophagus. 2. Hernia operation 2001. 3. Osteoarthritis	Omeprazole	0	0	2	0			0.455446	0.857729	9.41589	1	1	7.7	0.1	100		1	3.96	0.76	3.93	100	0	0
0	0	1	57	1.73	102.2	34.1475	102.2	120	0	0		0				3		1	1	1	1	1+2	AMI stented in 2005/Stent again 2015	0		1. Episode ofliver abcesses without identified cause.	1. Aspirin 75mg od, 2. Clopidogrel 75mg od, 3. Victoza, 4. Metformin, 5. Humulin, 6.Ramipril, 7. Bisoprolol, 8. Atorvastatin 40mg od	0	0	1	0	0		0.73913	0.619646	39.5344	1	2	7				1	6.99	1.38	7.46	83	1	0
1	0	1	28	1.72	112.3	37.9597		116	2	0		0				3		0	1	0	0			0		Depression, asthma and PCOS	None	0	1	0	4			0.964286	0.32139	37.9177	1	2	4.6	1.1	77		1	4.75	1.18	4.79	83	0	0
0	0	1	66	1.7	83.5	28.8927		103	4	0		0				3		0	1	0	0			0		1. Quadriceps tendon rupture, 2007. 2. Prostate hypertrophy with borderline elevated PSA.	1. Simvastatin 20 mg once daily. 2. Tamsulosin 400 mcg once daily	0	0	0	2			0.810811	0.413565	#NUM!	1	2	4.9	0.6	100		1	4.65	0.9	4.64	100	1	0
0	0	1	73	1.73	92	30.7394		107	0	0		0				3		1	1	0	0			0		NIL	1. Lansoprazole 15 mg once daily. 2. Amlodipine 5 mg once daily. 3. Statin.	0	0	3	0	0		1.08333	0.374424	23.1327	1	missing	7.9	1.9	100	358	1	5.94	1.76	6.35	86	1	0
0	0	1	51	1.85	90.4	26.4134		109	0	0		0				3		0	0	0	0			0		1. Acute myeloid leukaemia in 1995, treated with curative chemotherapy. 2. Hyperlipidaemia	NIL	0	0	1	0	0		0.882353	0.191253	2.92036	1	1	3.9	0.4	100	302	1	5.68	0.82	5.46	100	1	0
1	2	1	52	1.6	87.9	34.3359		111	0	0		0				3		0	0	0	0			0		1. Sickle cell trait. 2. Hay fever.		0	2	1	0	0		0.96875	0.27248	18.3131	1		4				1	2.81	0.87	2.73	71	0	1
0	0	1	41	1.8	100	30.8642		114	18	0		2	4			3		0	0	0	0			0		Ulcerative colitis	1. Prednisolone 10 mg once daily. 2. Mesalazine 2.4 g bd. 3. Lamivudine 100 mg once daily. 4. Adcal D3 once daily. 5. Azathioprine 75 mg once daily.	1	0	0	0	0		0.758621	0.288487	11.0805	0						1	4.07	0.81	4.69	100	1	1
0	0	1	54	1.66	112.6	40.8622		129	0.1	0		1				3		0	0	0	0			0		1. Mild mitochondrial myopathy (muscle biopsy 2003). 2. Acanthosis nigricans (since 2005). 3. Previous deep vein thrombosis (2005).	NONE	0	0	0	0			0.746988	1.20482		1	2	21.3	1.3	91		1	20.5	6.2	19.3	100	0	1
0	0	1	47	1.85	94.6	27.6406		99	0	0		0				3		0	0	0	0			0		NONE	NONE	0	0	0	3			0.771429	0.401368		1	1	5.9	0.8	100		1	3.64	0.76	3.64	100	0	0
0	0	1	67	1.67	104.6	37.5058		123	45			1				3		0	1	0	0			0		NONE	Simvastatin 40 OD	0	0	0	0		9.5	1	0.426318	51.159	1	2	8.6	0.9	100		0					1	0
0	0	1	59	1.75	123	40.1633		130	0	0		0				3		1	1	1	1	6		0		1. Osteoarthritis, 2. Bariatric surgery 2016	1. Sitagliptin 100 mg once daily., 2. Solifenacin 10 mg once daily. 3. Tamsulosin 400 mcg once daily. 4. Atorvastatin 10 mg once daily. 5. Tadalafil 10 mg prn. 6. Ramipril 5 mg once daily. 7. Gliclazide 80 mg twice daily. 8. Metformin 500 mg twice daily. 9. Amitriptyline 50 mg once daily	0	0	3	0		9.8	0.933333	0.318037	77.672	1	2	8.6	1.2	100		1	6.04	1.09	6.56	100	1	0
1	1	0	63	1.67	81.6	29.2588			0	0		0				3		1	1	1	0			0		. Psoriasis/psoriatic arthritis (previous MTX)	1. Metformin 1 g bd. 2. Cozaar once daily. 3. Atorvastatin 40 mg once daily. 4. Gliclazide 80 mg bd. 5. Etanercept subcutaneously once weekly.	0	0	3,4	0			0.615385	0.49249	0.0936711	1	2	16	2.3	83		1	9.47	2.44	9.23	100	1	0
0	0	1	40	1.83	92	27.4717		100	5	0		0				3		0	1	0	0			0		nil	1. Simvastatin for last 7 years, stopped 3 months ago. 2. Ezetimibe for last 4 years, stopped 3 months ago.	0	1	0	0	2,4		#DIV/0!	#DIV/0!	#NUM!	1	2	8.8	0.6	100	360	0					0	0
0	0	1	73	1.73	92	30.7394		107	0	0		0				3		1	1	0	0			0		NIL	1. Lansoprazole 15 mg once daily. 2. Amlodipine 5 mg once daily. 3. Statin.	0	0	3	0	0		#DIV/0!	#DIV/0!	#NUM!	1	missing	7.9	1.9	100	358	1	5.94	1.76	6.35	86	1	0
0	5	1	57	1.73	81.9	27.3648		100	5	0		0				3		1	0	1	0			0		nil	Amlodipine 10 mg OD, Metformin 1 g BD, Ramipril 1.25 mg OD	0	1,3	0	0			#DIV/0!	#DIV/0!	#NUM!	1	2	18.8	3.6	100	304	1	28.77	4.77	28.05	100	1	1
1	0	1	69	1.65	59.2	21.7447		78	0	0	Prev: < 14 U/week	0				3		1	0	0	0			0		1. Left hip replacement 2013. 2. Right hip replacement scheduled for September 2015. 3. Glaucoma. 4. Retrosternal goitre, euthyroidic over the years.	1. Amlodipine 5 mg once daily. 2. Eye drops for glaucoma.	0	0	0	0	0	10.4	1.76923	0.290955	0.104623	1	1	3.4				1	3.97	1.1	3.89	100	1	0
1	0		33	1.5	74.9	33.2889		108	6	0		2	5	17	4.25	3		1	0	0	0			0		hypothyroidism	1. Losartan 25 mg BID 2.Thyroxine 125	0	0	3			9.9	0.666667	1.05398	51.8936	1	2	1.7	0.2	100		1	3.12	0.34	2.88	100	0	0
0	1	1	36	1.63	74.5	28.0402		94	15	0		0				3		0	0	0	0			0		Cutaneous sarcoid	nil	0	0	1	0	0		0.634146	0.986717	17.0113	1	2	5.1	0.9	64	394	1	6.25	1.1	6.19	100	1	0
0	0	1	48	1.85	102	29.8028		106	0	0					20	3		0	0	0	0			0		1. On Methadone maintenance programme. 2. Hypogonadism, cause uncertain. 3. Hypothyroidism	1. Methadone 54 ml per day. 2. Diazepam 15 mg once daily. 3. Levothyroxine 150 mcg once daily. 4. Testosterone injections every 12 weeks.	0	0	0	0	2		1.11538	0.451925	2.45498	1	2	5.2	0.8	100	265	1	6.15	0.92	6.23	71	1	0
1	0	0	51	1.54	57.6	24.2874		81	8	0		0						0	1	1	0			0		Pancreatic NET, treated with spleen preserving distal pancreatectomy (Sep 2013)	1. Gliclazide, 2. Simvastatin 40 mg OD, 3. Omeprazole 20 mg OD, 4. Creon at meals	0						0.618182	0.517346		1	2	5	0.6	83	295	1	4.33	0.97	4.1	91	1	1
0	1	1	24	1.71	61.8	21.1347				0		0				3		0	1	0	0			0		none	none	0	0	0	0			0.5	0.958294	0.0150013	1	1	5.6	1.1	100		1	4.93	1.27	5.16	83	0	0
0	0	1	53	1.85	95	27.7575		102	12	0		0				3		0	0	0	0			0		Prostatitis, LIF pain, prev cholecistectomy	none	0	0	0	0			0.542857	0.392887		1	1	5.9	1.1	77		1	3.81	1.13	4.39	100	0	0
1	1	0	70	1.63	78.9	29.6963	90	101	0	0		0				3		1	1	1	0			0		1. Gout. 2. Osteoporosis. 3. Osteoarthritis in both knees	1. Alendronic acid 70 mg once weekly. 2. Allopurinol 100 mg twice daily. 3. Atenolol 12.5 mg. 4. Lisinopril 5 mg. 5. Metformin 1 g twice daily. 6. Simvastatin 40 mg once daily	0	0	2	0		11.1	1.15385	0.391798	10.1716	1	1	8.7	0.6	91		1	3.34	0.57	3.45	100	1	0
1	0	1	61	1.65	75.2	27.6217		87	4			0				3		0	0	0	0			0		NIL	NIL	0	2	2	0	0		0.672727	0.311631	0.998228	0						1	4.02	0.62	4.13	100	1	0
1	1	1	67	1.54	57	24.0344		68	0	0		0				3		1	1	0	0			0		Hypothyroidism, Colonic polyps removed 2010. Colonoscopy to be repeated this year, Hysterectomy 2006.	1. Colecalciferol 800 units once daily. 2. Simvastatin 20 mg once daily. 3. Losartan 50 mg once daily. 4. Hydrochlorothiazide. 5. Levothyroxine 50 mcg once daily	1	2	2	2			1	0.871203	0.189078	0						1	11.52	2.08	11.77	100	1	0
1	1	1	54	1.55	71	29.5525		99	0	0		2	20			3		0	1	0	0			0		previous non functioning adenoma	1. Atorvastatin 20mg od.	2	0	0	0		8.5	1	0.179737	2.66221	1	missing	18	6.4	63		1	5.18	1.5	4.92	100	1	1
1	5	1	66	1.61	88.2	34.0265	91	110	0	0		0				3		1	1	1	0			0		none	1. Metformin 1.5 g twice daily. 2. Irbesartan 150 mg once daily. 3. Calcium tablets	0	0	0	0			11.3333	0.698582	#NUM!	1	2	11.5	2.3	100	322	0					1	0
1	2	1	40	1.75	117.6	38.4		124	0	0		0				3		1	0	1	0			0		Polycystic ovarian disease	1. Victoza. 2. Metformin 1 g bd. 3. Amlodipine 10 mg once daily.	0	0	3	0	0		0.793103	0.365485	117.027	1	2	8.1	1	100	171	1	5.6	1.52	5.24	77	1	0
1	0	1	47	1.77	105.2	33.5791	109	107	0.2	0		0				3		0	1	1	0			0		. Partial gastrectomy (2000) and subsequent pernicious anaemia . Hysterectomy (2009). . Bowel obstruction, three episodes in 2004, 2009 and 2011 (operated 2004, 2009). . Adrenal insufficiency.	1. Metformin 500 mg tds. 2. Simvastatin 40 mg once daily. 3. Iron tablets. 4. Vitamin B12 injection every eight weeks. 5. Fludrocortisone 100 mcg/day	4	1	2				1.06452	0.382919	11.1513	1	1	5	0.4	100		0
1	0	1	54	1.61	110.7	42.7067		132	4	0		0				3		0	1	1	0			0		1. Severe chronic plaque psoriasis. 2. Fibromyalgia. 3. Depression. 4. Subtotal colectomy for diverticulitis, complicated by pancreatitis and portal and splenic vein thrombosis. 5. Acid reflux.	1. Warfarin. 2. Atorvastatin 10 mg once daily. 3. Aripiprazole 15 mg. 4. Citalopram. 5. Esomeprazole. 6. Metformin 1 g bd. 7. Orlistat 120 mg tds. 8. Solifenacin 10 mg. 9. Paracetamol as required. 10. Tramadol as required.	0	0	1	0			0.935484	0.607457	197.374	1	2	9	1.2	77	353	1	4.98	1.15	4.69	100	0	0
0	0	1	74	1.59	75	29.6665		97	0	0		1		quit 40 years ago		3		0	1	0	1	2	bypass 10 y ago	0		Prostatic cancer (just diagnosed), pulmonary fibrosis	1. Aspirin 75 mg OD, 2. Simvastatin 80 mg OD, 3. Fluticasone 250 mcg OD	0	0	3	0	0	10	1	0.87184	2.35277	1	1	5.3	0.9	100	358	0					1	0
0	0	1	56	1.7	136.2	47.128		147	0.5	0		0				3		1	0	0	0			0		1.Carpal tunel syndrome (SurgerySept 2015)	1. Irbesartan 300 mg once daily.2. Hydrochlorothiazide 25 mg once daily.,3. Doxazosin 8 mg once daily.,4. Indapamide 1.5 mg sustained release.5. Atenolol 25 mg alternates days.6. Amlodipine 2.5 mg once daily7. Aspirin 75mg od	0	2	1				0.583333	0.996205	363.307	1	2	40.3	12.5	80		1	5.22	1.46	5.52	100	0	0
0	0	1	55	1.86	117	33.8189			1	0		1		quit 4 months before	35	3		1	1	1	0			0		Low back pain, Vit D deficiency, previous renal stones treated with multiple lithotripsies	1. Atorvastatin 10 mg OD, 2. Atenolol 50 mg OD, 3. Amitriptyline 50 mg OD, 4. Vitamin D3 1000 U BD, 5. Lisinopril 20 mg OD, Prev.ly: Morphine patches, naproxen	0	0	3	0	0		1.28	0.670297	0.0785951	1	2	16.9	0.9	100	355	1	14.91	4.46	14.02	79
0	0	1	42	1.82	139.3	42.0541		140	12	0	0	0				3		1	0	0	0			0		1. Obstructive sleep apnoea (under CPAP last five years). 2. Secondary polycythaemia. 3. Proteinuria. 4. Gout (several attacks in the past). 5. Migraines/Meniere's syndrome	1. Allopurinol 300 mg at night/100 mg in morning. 2. Amlodipine 10 mg once daily. 3. Aspirin 75 mg once daily. 4. Lansoprazole 15 mg once daily. 5. Losartan 100 mg once daily. 6. Perindopril 8 mg once daily. 7. Metformin 1 g bd. 8. Sitagliptin 150 mg once daily. 9. Simvastatin 20 mg once daily. 10. Fexofenadine 180 mg at night. 11. Betahistine 16 mg bd. 12. Vitamin E 500 mg in the morning, 200 mg…	0	2	1	2			0.633028	1.14732	457.756	1	2	6.4	1.1	59		1	5.66	1.22	5.71	100	1	0
0	1	1	42	1.73	77	25.7276		96	0	1	50U/w previously. Stopped 1 2014	2	10	20	10	3		0	0	0	0			0		1. Cholecistectomy	1. Pregabalin 75mg od.	0	0	2	0	0		0.622222	0.299081	5.70485	1	missing	11.6	1.2	100	299	1	7.68	1.88	7.85	83	1	0
0	1	1	79	1.69	93.7	32.807		118	0	0		2			30	3		1	1	1	0			0		1. Grave's disease,	1. Simvastatin 20mg od,2. Amitryptiline 10mg od,3. Amlodipine 5mg od,4. Sitagliptin 100mg od,5. Tamsulosine 400mcg od, 6. Glicazide 80mg bd, 7. Metformin 1g bd, 8. Omeprazol 20mg od.						9.1	1.1	0.54312	11.2137	1	2	4.9	0.6	100	320	1	7.63	1.29	7.63	83	1	0
0	5	1	25	1.73	113	37.756		126	3	0	12 u once a month	0				3		0	0	0	0			0		migraine	pain killers prn	5	0	1	0	0		0.4	0.851613	42.1438	1		7.9				1	8.51	8.44	2.04	86	1	0
0	0	1	66	1.7	83.5	28.8927		103	4	0		0				3		0	1	0	0			0		1. Quadriceps tendon rupture, 2007. 2. Prostate hypertrophy with borderline elevated PSA.	1. Simvastatin 20 mg once daily. 2. Tamsulosin 400 mcg once daily	0	0	0	2			#DIV/0!	#DIV/0!	#NUM!	1	2	4.9	0.6	100		1	4.65	0.9	4.64	100	1	0
1	1	1	54	1.55	71	29.5525		99	0	0		2	20			3		0	1	0	0			0		previous non functioning adenoma	1. Atorvastatin 20mg od.	2	0	0	0		8.5	#DIV/0!	#DIV/0!	#NUM!	1	missing	18	6.4	63		1	5.18	1.5	4.92	100	1	1
0	5	1	49	1.7	102	35.2941		115	6	0		2	3-4 Cigarrettes/week			3		1	1	1	0			0		nil	1. Metformin 500 mg BD, 2. Ramipril 2.5 mg OD, 3. Lansoprazole 30 mg	0	1	3	0	0		0.581818	0.665973	17.0054	1	2	5.6	1	100	373	1	7.8				1	0
0	5	1	46	1.58	75.5	30.2436		96	0	0		0				3		1	1	0	0			0		None	1. Atorvastatin 20mg od,2. Ramipril 2.5mg od.	0	1	0	0	0		0.410714	0.279976	3.97246	1	1	6.6	0.5	91	295	1	5.9				1	0
1	0	1	54	1.61	110.7	42.7067		132	4	0		0				3		0	1	1	0			0		1. Severe chronic plaque psoriasis. 2. Fibromyalgia. 3. Depression. 4. Subtotal colectomy for diverticulitis, complicated by pancreatitis and portal and splenic vein thrombosis. 5. Acid reflux.	1. Warfarin. 2. Atorvastatin 10 mg once daily. 3. Aripiprazole 15 mg. 4. Citalopram. 5. Esomeprazole. 6. Metformin 1 g bd. 7. Orlistat 120 mg tds. 8. Solifenacin 10 mg. 9. Paracetamol as required. 10. Tramadol as required.	0	0	1	0			0.935484	0.607457	197.374	1	2	9	1.2	77	353	1	4.98	1.15	4.69	100	0	0
1	0	0	69	1.57	98.9	40.1233		131	0	0		1		quit in 2004		3		1	1	1	1	2		0		1. Recurrent UTIs, 2. Peripheral neuropathy, 3. Spinal stenosis, 4. Intermittent claudicatio	1. Ramipril, 2. Bisoprolol 7.5 mg, 3. ISMN 25 mg OD, 4. Aspirin, 5. Rosuvastatin 5 mg BD, 6. Omeprazole, 7. Paracetamol 1 g BD, 8. Codeine 30 mg prn, 9. Novorapid 10 U breakfast, 15 U lunch, 10. Lantus 45 U BD, 11. Victoza 1.2 g OD						>10	0.622222	0.321433	310.884	1	2	14.7	1.3	62.5	352	1	5.12	1.25	5.16	83	1	0
0	5	1	47	1.6	76	29.6875		108		0		2	4			3		1	1	1	0			0		none	1. Metformin 1 g bd, 2. Gliclazide 40 mg BD, 3. Atorvastatin 40 mg OD, 4. Amlodipine 5 mg OD	0	3	0	0	0		0.755102	0.380111		1	2	6.1	0.8	53	383	1	12.16	1.8	12.11	100	1	0
1	0	1	61	1.65	75.2	27.6217		87	4			0				3		0	0	0	0			0		NIL	NIL	0	2	2	0	0		0.672727	0.311631	0.998228	0						1	4.02	0.62	4.13	100	1	0
1	0	1	56	1.47	76.8	35.5407		105	37	0		1	20	stopped 4 y before		3		0	0	0	0			0		Hypothyroidism	Thyroxine 200 mcg once daily.	0	0	1	0		10.3	#DIV/0!	#DIV/0!		1	2	3.8	0.4	100		1	3.95	0.99	3.58	100	1	0
0	0	1	42	1.82	139.3	42.0541		140	12	0	0	0				3		1	0	0	0			0		1. Obstructive sleep apnoea (under CPAP last five years). 2. Secondary polycythaemia. 3. Proteinuria. 4. Gout (several attacks in the past). 5. Migraines/Meniere's syndrome	1. Allopurinol 300 mg at night/100 mg in morning. 2. Amlodipine 10 mg once daily. 3. Aspirin 75 mg once daily. 4. Lansoprazole 15 mg once daily. 5. Losartan 100 mg once daily. 6. Perindopril 8 mg once daily. 7. Metformin 1 g bd. 8. Sitagliptin 150 mg once daily. 9. Simvastatin 20 mg once daily. 10. Fexofenadine 180 mg at night. 11. Betahistine 16 mg bd. 12. Vitamin E 500 mg in the morning, 200 mg…	0	2	1	2			#DIV/0!	#DIV/0!	#NUM!	1	2	6.4	1.1	59		1	5.66	1.22	5.71	100	1	0
1	1	1	51	1.7	73.3	25.3633		99		0		1			30			1	0	1	0			0		1. Previous breast cancer (BRCA1 pos)with previous ovariectomy	1. Ramipril 1.25 mg, 2. Metformin 500 mg BD, 3. Prev Tamoxifen (1992-1995)	0						0.596154	0.398406	3.5436	1	2	12.4	2.2	100	378	1	11.19	2.47	10.79	100	1	0
0	0	1	57	1.73	97.2	32.48		112	6-7	0		1		quit in 2010	20	3		1	1	0	1	3		0		none	1. Ramipril, 2. Amlodipine 10 mg OD, 3. Aspirin 75 mg, 4. Atorvastatin 10 mg OD, 5. Dipyridamole 200 mg BD, 6. Indapamide 1.5 mg OD.	0	2	1	0	0		0.4	0.634	100	1	2	4.5	0.4	100	364						1	0
0	0	1	59	1.75	111.5	36.4082		135	10	0		0				3		1	0	1	0			0		1. Hiatus hernia,2. Barret's esophagus	1. Nexium 40mg od,2. sitagliptin 100mg od, 3. Losartan 10 od, 4. Humulimus, 5. Dapaglifozin 5 mg od, 6. Ventolin and clenils inh	0	0	1+5	0	1		0.71831	1.22773	370.216	1	2	22.3	2.5	71.4	314	1	30.1	8.68	28.62	83	1	0
1	1	1	46	1.6	80.6	31.4844		99		0		0				3		1	0	0	0			0		Prev. torn legament in left knee, treated with surgery	None	0	0	0	0	0		0.5	0.221083	4.35466	1	2	4.1	0.4	100	353	0
0	0	1	59	1.75	123	40.1633		130	0	0		0				3		1	1	1	1	6		0		1. Osteoarthritis, 2. Bariatric surgery 2016	1. Sitagliptin 100 mg once daily., 2. Solifenacin 10 mg once daily. 3. Tamsulosin 400 mcg once daily. 4. Atorvastatin 10 mg once daily. 5. Tadalafil 10 mg prn. 6. Ramipril 5 mg once daily. 7. Gliclazide 80 mg twice daily. 8. Metformin 500 mg twice daily. 9. Amitriptyline 50 mg once daily	0	0	3	0		9.8	#DIV/0!	#DIV/0!	#NUM!	1	2	8.6	1.2	100		1	6.04	1.09	6.56	100	1	0
0	1	1	27	1.55	67.6	28.1374		92	0	0		0						0	0	0	0			0		nil	nil	0	1	0	0	1	0.41	0.411765	0.29	3.66365	1	1	6.3	0.3	83	246	1	5.3	1.4	4.9	100	1	0
0	0	1	49	1.78	101	31.8773		111	0	0		1			20			0	1	0	0			0		nb: familial combinedhyperlipidaemia	1. Atorvastatin 20 mg OD, 2. Omacor 2 gBD	0	0	4	0	0		0.5	0.4228	38.8198	1	1	5.4	0.4	91	326	1	4.9	0.6	5	91	1	0
1	5	0	71	1.54	78	32.8892				0		0				3		1	1	0	0			0		Gout, Mild deafness, Left trochanteric bursitis, L2 wedge fracture 1996.	1. Amlodipine 5 mg once daily. 2. Pravastatin 40 mg nocte. 3. Telmisartan 40 mg once daily	0						0.664062	1.39185	0.0863589	1	2	15	0.8	91	350	1	16.1	5.75	15.01	100	1	0
0	0	1	47	1.68	90	31.8878		103	5	0		0				3		1	0	0	0			0		Splenomegaly ndd	Lisinopril 5 mg OD	0	1	1	0			0.647059	0.584899	72.0707	1	1	6.9	0.7	100		1	5.78	1.26	5.72	91	1	rm
1	0	1	43	1.57	86	34.8899		101	2	0		0				3		0	1	0	0			0		NIL	NIL	4	0	0	0	0		0.74359	0.286081	5.75779	1	2	4.6	0.3	100	381	0
0	1	1	42	1.6	95.2	37.1875		111	5	0		1	13			3		0	0	0	0			0		NIL	NIL	0	0	0	0			#DIV/0!	#DIV/0!	#NUM!	1	1	4.7	0.8	100	369	1	4.62	1.11	4.15	100	1	0
0	0	1	35	1.71	97.6	33.3778		112	0	0		0				3		0	1	0	0			0		1. Prev HBV infection, 2. PiML AIAT phenotype	Statin	0	0	1	0	0		0.383562	0.358423	27.9451	1	1	6.8	0.1	100	343	0
0	5	1	45	1.73	92	30.7394		106	19.6	0		1	6			3		0	0	0	0			0		1. Psoriasis., February 2015. 2. Methotrexate treatment for three months, March to June 2015, stopped due to LFT elevation. 3. Currently on Fumaric Acid.	Fumaric acid	0	0	0	0	0		0.579545	1.06829	5.35906	1	2	4.9	0.8	100	341	0
0	5	1	41	1.63	65	24.4646		92	0	0		0				3		1	1	1	0			0		Prev malaria, prev uveitis	1. Ramipril 1.25 mg once daily. 2. Simvastatin 20 mg once daily. 3. Sitagliptin 100 mg once daily. 4. Metformin 1 g twice daily. 5. Gliclazide 80 mg twice daily.	0	0	1	0			0.5	0.250361		1	1	4.3	0.6	100		0					0	0
0	0	1	65	1.64	78.7	29.2609			90	1	quit2 months beforethe clinic	2		quit 20 years ago		3		1	1	0	0			0		1. Gout,2. Psoriasis	1. Acitretin,2. Simvastatin,3. allopurinol,4. Salmeterol,5. Lansoprazol, 6. Ramipril, 7. Doxazosin, 8. Hydroxyzine							1.36364	0.900225	0.040615	0						0
1		1	67	1.67	92.3	33.0955		112		0		0				3		1	1	1	0			0		GORD, diverticulosis	Atorvastatin, Bendrofluazide, Bisoprolol, Clopidogrel, Omeprazole (recently substituted with Lansoprazole), Ramipril and Metformin	0	0	0	0			#DIV/0!	#DIV/0!	#NUM!	1	2	7.4	1.1	100	335	1	11.7				1	0
1	0	1	69	1.68	122.6	43.4382		117	2	0		0				3		0	0	0	0			0		1. Hypothyroidism. 2. Diverticular disease with multiple episodes of diverticulitis, two of which required hospitalisation. 3. Colonoscopy 2012 showing diverticular disease. 4. Hysterectomy (1991). 5. Cholecystectomy (2004). 6. Right knee per replacement (2012).	Thyroxine 175 mcg	0	0	1	2		10.5	#DIV/0!	#DIV/0!	#NUM!	1	2	4.1	1.3	83	302	1	2.24	0.89	1.88	83	0	0
0	0	1	41	1.8	100	30.8642		114	18	0		2	4			3		0	0	0	0			0		Ulcerative colitis	1. Prednisolone 10 mg once daily. 2. Mesalazine 2.4 g bd. 3. Lamivudine 100 mg once daily. 4. Adcal D3 once daily. 5. Azathioprine 75 mg once daily.	1	0	0	0	0		#DIV/0!	#DIV/0!	#NUM!	0						1	4.07	0.81	4.69	100	1	1
1	5	1	68	1.57	62	25.1532		93	0	0		0						1	1	1	0			0		nil	1. Simvastatin 40 mg, 2. Glimiperide 3 mgTDS, 3.Levemir 38 U + 36, 4. Metformin 1 g BD, 5. Omeprazole.	0	0	1,4	0	0		0.875	0.332068	7.56192	1	1	16	3.1	100	268	1	20.4	3.88	19.87	100	1	0
1	0	1	40	1.52	102	44.1482		121	0	0		0				3		1	1	0	0			0		Pancreatitis in 2014	1. Nebivolol 5 mg once daily. 2. Indapamide SR 1.5 mg once daily. 3. Ramipril 10 mg once daily. 4. Levothyroxine 125 mcg once daily. 5. Fenofibrate 200 mg once daily. 6. Ezetimibe 10 mg once daily.	0						0	0	4613.55	1	2	5.8	1.2	58.8	343	1	5.95	3.15	5.51	75	1	1
1	0	1	66	1.68	78	27.6361		94	4	0		0						1	0	0	0			0		1. Asthma,2. Depression, 3. Restless legssyndrome	1. Bendroflumethiazide 2.5 mg, 2. Clomipramine 20 mg, 3. Ropinirole 1 mg QDS, 4. Citalopram 20 mg, 5. Asthma inhalers	4	0	3	2	0		0.5	0.825562	1.44951	1	2	6.5	0.8	67	278	0
0	4	1	57	1.5	63	28		99	0	0		0				3		1	1	1	0			0		Pemphigus vulgaris.	1. Quinapril 5 mg once daily., 2. Metformin 1 g bd., 3. Pioglitazone 15 mg once daily., 4. Gliclazide 160 mg in the morning, 120 mg in the night., 5. Pravastatin.6. Azathioprine 75 mg once daily (for the last three years).	0	1	0	0			1.41176	0.742039	6.10153	1	2	7.9	0.4	100		1	5.55	1.21	5.92	100	1	0
0	0	1	22	1.85	156.3	45.6684	158.8	141	1	0		0				3		0	0	0	0			0		NIL	NIL	0	2	0	0			#DIV/0!	#DIV/0!	#NUM!	1	2	4.9	0.3	100	370	1	6.85	1.62	7	100	1	0
0	0	1	57	1.73	102.2	34.1475	102.2	120	0	0		0				3		1	1	1	1	1+2	AMI stented in 2005/Stent again 2015	0		1. Episode ofliver abcesses without identified cause.	1. Aspirin 75mg od, 2. Clopidogrel 75mg od, 3. Victoza, 4. Metformin, 5. Humulin, 6.Ramipril, 7. Bisoprolol, 8. Atorvastatin 40mg od	0	0	1	0	0		#DIV/0!	#DIV/0!	#NUM!	1	2	7				1	6.99	1.38	7.46	83	1	0
0	1	1	37	1.8	100.9	31.142		108	10			0						0	0	0	0			0		Subclinicalhypothyroidism (from same day blood test)	nil	0	0	3	0	3		0.617978	0.748605	10.1822	1	missing	8.8	1.7	100	285	0					0	0
1	3	1	49	1.63	65.1	24.5022		79.5	0	0		0				3		0	0	0	0			0				0	0	0	0			#DIV/0!	#DIV/0!	#NUM!	1	1	9.3	0.17	100		1	11.04	2.94	10.63	100	0	0
0	0	1	64	1.77	137	43.7295		140	40	1		0				3		1	0	0	1	5		0		1. Depression. 2. Acid reflux.								#DIV/0!	#DIV/0!	#NUM!	0						1	5.01	1.03	4.94	100	0	1
0	0	1	60	1.94	115	30.5559		106	5	0	prev 30 U	0						1	0	1	0			0		1. Laparotomy in his 20s for adhesiolysis, 2. Splenomegaly plus other signs of portal HTN	1. Amlodipine, 2. Lisinopril 10 mg OD, 3. Metformin 500 mg BD, 4. Tamsulosin 400 mcg OD, 5. Quinine sulphate 300 mg	0	4	2	0	0		0.82	1.024	39.7307	1	2	13.9	1.1	100	400	1	17.3	3.12	17.15	83	1	0
1	1	1	74	1.6	67	26.1719		62	0	0		0				3		1	0	0	0			0		familial mediterranean fever	1. Tildiem 300 mg once daily. 2. Losartan 50 mg once daily. 3. Loratadine 10 mg once daily. 4. Esomeprazole 20 mg once daily. 5. Colchicine 50 mcg approximately three times a week. 6. Cetirizine.	2	0	0	0			0.766667	1.00262	0.403821	1	1	4.4	0.4	100		1	4.56	1.09	4.49	85	1	1
1	3	1	65	1.58	77	30.8444		101	0	0		0						1	1	0	0			0		1.Obesity	1.Atenolol 50mg od, 2.Simvastatin 20mg od, 3. Amlodipine 10 mg od.	0	2+4	2	0	0	9.8	0.65	0.356	8.58791	1	missing	6.7	1.4	85		1	7.13	1.5	7.1	91	1	0
0	0	1	41	1.85	90	26.2966		95	<10	0		0						0	0	0	0			0		1. Gastro-esophageal reflux	1. Ranitidine tablets.	0	2	0	0	3		0.3875	0.4	4.24437	1	1	4.9	0.2	100	341	1	5.2	0.96	4.91	100	1	0
1	1	1	53	1.53	62	26.4855		94	0	0		0				3		1	1	1	0			0		NIL	1. Metformin 1 g bd. 2. Ramipril 5 mg once daily. 3. Ferrous Sulphate. 4. Simvastatin 20 mg once daily. 5. Bendroflumethiazide 2.5 mg once daily.	0	SISTER	3	0	0		1.04878	0.605719	3.57948	1	2	5.4	0.3	100	344	0					1	0
0	1	1	27	1.55	67.6	28.1374		92	0	0		0						0	0	0	0			0		nil	nil	0	1	0	0	1	0.41	#DIV/0!	0.29	#NUM!	1	1	6.3	0.3	83	246	1	5.3	1.4	4.9	100	1	0
0	0	0	80	1.8	91	28.0864			60	1		0				3		0	1	0	0			0		None	None	0	0	0	0	0	10.3	1.21429	0.31883		1	missing	4.3	0.3	91	295	1	5				1	0
[truncated: 60 more columns]
